# Supplementary material for: In Vitro Expression Analysis Reveals HML6-c14 to Be an Attractive Research Target
Source: Biomolecules. 2023 Sep 12;13(9):1378. doi: 10.3390/biom13091378 (PMC10526471; doi:10.3390/biom13091378)
Supplement: Supplementary file 1 [file biomolecules-13-01378-s001.zip]

Archive with 1 entries (1 files):
- biomolecules-2557581-supp-update.pdf
